# Supplementary material for: A large-scale survey of genetic copy number variations among Han Chinese residing in Taiwan
Source: BMC Genet. 2008 Dec 24;9:92. doi: 10.1186/1471-2156-9-92 (PMC2629477; doi:10.1186/1471-2156-9-92)
Supplement: Additional file 2 — Genes in the copy number-variable regions (CNVRs). The data contain the genes with variable copy number in this study. [file 1471-2156-9-92-S2.xls]

## Sheet: Gene
Supplementary Table. Genes in the copy number-variable regions (CNVRs).
CNVR ID	Chromosome	Start (bp)	End (bp)	Size	Variant Type	# of observations	# of SNPs	Gene symbol	Reported
1	1	17313441	19641958	2328517	Gain	4	38	ACTL8, AFAR3, AKR7A2, AKR7A3, ALDH4A1, ARHGEF10L, CAPZB, IGSF21, KIAA0090, KLHDC7A, MRT4, PADI1, PADI2, PADI3, PADI4, PADI6, PAX7, PQLC2, RCC2, TAS1R2, ZUBR1	Yes
2	1	65017928	65264502	246574	Loss	4	10	JAK1, RAVER2	No
3	1	72516356	72969468	453112	Loss	3	29	NEGR1	Yes
5	1	102111266	102194302	83036	Loss	9	12	OLFM3	Yes
6	1	103382130	104424456	1042326	Loss	3	28	AMY1A, AMY1B, AMY1C, AMY2A, AMY2B, RNPC3	Yes
8	1	151241901	151451641	209740	Loss and Gain	3	12	LELP1, SPRR1B, SPRR2A, SPRR2B, SPRR2D, SPRR2E, SPRR2F, SPRR2G, SPRR3	No
9	1	160062017	160123820	61803	Loss	2	6	ATF6	Yes
11	1	215189494	215201589	12095	Loss	2	7	ESRRG	No
12	1	219858934	220012795	153861	Loss	2	7	DUSP10	No
13	1	229469402	229804452	335050	Loss	11	17	C1orf124, EGLN1, EXOC8, GNPAT, TSNAX	Yes
14	1	234725302	234905895	180593	Gain	2	15	HEATR1, LGALS8	Yes
15	2	1675023	2177759	502736	Gain	2	7	MYT1L, PXDN	Yes
19	2	40424930	40484859	59929	Loss	22	9	SLC8A1	Yes
20	2	44557180	44663719	106539	Loss	4	7	C2orf34	No
24	2	65162800	65344163	181363	Gain	4	6	ACTR2, CEP68, RAB1A	No
27	2	164439640	165339440	899800	Loss	11	30	COBLL1, GRB14	Yes
29	2	212431603	212660370	228767	Loss	2	11	ERBB4	Yes
30	3	7348336	7390452	42116	Loss	2	10	GRM7	No
31	3	15281603	15545420	263817	Gain	8	8	COLQ, EAF1, METTL6, SH3BP5	Yes
32	3	41505440	41605179	99739	Loss and Gain	4	16	ULK4	Yes
34	3	85611226	85882197	270971	Loss	11	31	IGSF4D	No
36	3	113401692	113404551	2859	Loss	3	6	SLC9A10	Yes
37	3	123785363	123922756	137393	Loss	3	8	PARP14, PARP15	No
38	3	130171189	130741211	570022	Loss	2	6	C3orf25, C3orf37, CCDC48, CNBP, COPG, GP9, H1FX, IFT122, ISY1, KIAA1257, MBD4, RAB43, RHO	No
40	3	166493869	167384443	890574	Loss	4	20	BCHE	Yes
42	3	193403880	193571552	167672	Loss	2	7	FGF12	Yes
43	4	9668546	9949584	281038	Gain	3	45	WDR1	Yes
45	4	21177744	21354546	176802	Loss	6	9	KCNIP4	No
47	4	46620570	46699062	78492	Loss	10	7	GABRA4	No
50	4	65943891	66371020	427129	Loss	10	9	EPHA5	Yes
52	4	133983530	134302936	319406	Loss	5	16	PCDH10	Yes
56	4	141628774	141913577	284803	Loss	7	11	ELMOD2, TBC1D9, UCP1	No
57	4	143199753	143318389	118636	Loss	5	16	INPP4B	No
59	4	167241809	167303055	61246	Loss	9	12	TLL1	Yes
60	4	176815603	176982741	167138	Loss	8	11	GPM6A	No
61	4	183529623	183771047	241424	Loss	10	12	ODZ3	No
64	5	21709737	22804556	1094819	Loss	2	26	CDH12	Yes
70	5	99916826	99984253	67427	Loss	4	8	UNQ1912	Yes
72	5	106915074	107008082	93008	Loss	2	10	EFNA5	No
73	5	108081321	109016440	935119	Loss	4	15	FER, PJA2,	Yes
79	5	130852435	130907446	55011	Loss	10	6	RAPGEF6	No
80	5	147335938	147460716	124778	Loss	2	10	SPINK5	No
84	6	3791443	3954503	163060	Gain	2	6	FAM50B, HLA-DQB2, HLA-DRB3	No
86	6	54864454	55175586	311132	Loss	16	11	C6orf143, HCRTR2,	No
87	6	56138311	56209793	71482	Loss	3	9	COL21A1	No
89	6	66002895	66169130	166235	Loss	2	9	EGFL11, LOC643136,	Yes
91	6	93894155	94259755	365600	Loss	5	30	EPHA7	No
94	6	107108274	107125980	17706	Loss	3	8	AIM1, RTN4IP1	No
95	6	114352163	114459310	107147	Loss	3	8	HDAC2	No
99	6	157064577	157238666	174089	Loss	3	7	ARID1B	Yes
101	7	2574695	3301123	726428	Gain	2	23	AMZ1, CARD11, GNA12, IQCE, TTYH3	Yes
102	7	3488259	5891682	2403423	Loss and Gain	4	44	ACTB, FBXL18, FLJ10324, FOXK1, FSCN1, KIAA0415, KIAA1856, LOC389458, LOC654231, MMD2, PAPOLB, RBAK, SDK1, SLC29A4, TRIAD3, WIPI2	Yes
103	7	7365549	7372422	6873	Loss	2	8	COL28A1	Yes
106	7	14643931	14835730	191799	Loss	2	19	DGKB	No
107	7	26785415	26858190	72775	Loss	2	6	SCAP2	No
108	7	35555738	35760695	204957	Loss	2	9	FLJ22313	Yes
111	7	80115926	80209630	93704	Loss	10	10	CD36	No
112	7	82883813	83014198	130385	Loss	9	11	SEMA3E	No
113	7	90435210	90462352	27142	Loss	2	6	PFTK1	No
114	7	94423579	94464928	41349	Loss	2	6	PPP1R9A	No
117	7	119522432	119742821	220389	Loss	2	6	KCND2	Yes
118	7	121184042	121316071	132029	Loss	6	7	PTPRZ1	Yes
119	7	133144797	133250817	106020	Loss	2	6	EXOC4	No
120	7	142035481	142155613	120132	Loss	2	7	PRSS1	Yes
121	7	154254541	155708987	1454446	Gain	6	30	DPP6, EN2, HTR5A, INSIG1, LOC641940, PAXIP1, RBM33, SHH	Yes
122	8	181226	995639	814413	Gain	4	20	C8orf42, ERICH1, FBXO25, LOC389607, ZNF596	Yes
124	8	13016678	13270959	254281	Loss and Gain	4	26	DLC1	Yes
126	8	14402036	14553279	151243	Loss	4	13	SGCZ	Yes
131	8	90861268	90905380	44112	Loss	2	8	RIPK2	No
133	8	114055136	114391005	335869	Loss	8	21	CSMD3	Yes
135	8	119010286	119149396	139110	Loss	2	8	EXT1	Yes
136	8	120454768	120506283	51515	Loss	9	11	NOV	No
138	9	306117	385025	78908	Loss	2	16	DOCK8	Yes
143	9	72363501	72631779	268278	Loss	2	9	TRPM3	Yes
146	9	89241211	89360705	119494	Gain	3	8	DAPK1	Yes
147	9	103072622	103206674	134052	Loss	3	7	BAAT, MRPL50, PRG-3, ZNF189	No
149	9	134892783	137859477	2966694	Gain	8	10	ABO, ADAMTS13, ADAMTSL2, BRD3, C9orf116, C9orf7, C9orf96, CAMSAP1, CEL, COL5A1, DBH, FCN1, FCN2, GBGT1, GLT6D1, GTF3C5, KCNT1, KIAA0649, LCN1, LCN9, LOC389827, LOC642968, MRPS2, OBP2A, OBP2B, OLFM1, PAEP, RALGDS, REXO4, RPL7A, RXRA, SARDH, SLC2A6, SOHLH1, SURF1, SURF2, SURF4, SURF5, SURF6, VAV2, WDR5	Yes
150	10	3143888	3198140	54252	Gain	2	9	PFKP, PITRM1	Yes
151	10	17445485	17560294	114809	Loss	2	9	ST8SIA6	No
152	10	49832039	50706976	874937	Gain	5	18	C10orf53, C10orf71, C10orf72, CHAT, ERCC6, LOC644168, OGDHL, PARG, PGBD3, SLC18A3,	Yes
155	10	67341938	67487829	145891	Loss	13	21	CTNNA3	Yes
156	10	125651321	126729328	1078007	Loss	2	6	CTBP2, FAM53B, GALNAC4S-6, KIAA0157, LHPP, LOC399818, OAT, ZRANB1 ,	Yes
157	11	5346395	5583475	237080	Loss	5	34	OR51I1, OR51I2, OR51M1, OR51Q1, OR52B6, OR52D1, OR52H1, TRIM6, TRIM6-TRIM, UBQLN3, UBQLNL	Yes
159	11	24998527	25166211	167684	Loss	6	17	LUZP2	Yes
161	11	49922672	51163494	1240822	Loss	2	14	OR4C12, OR4C13	Yes
163	12	2449181	3410784	961603	Gain	6	19	C12orf32, CACNA1C, FKBP4, FOXM1, ITFG2, NRIP2, TEAD4, TSPAN9, TULP3	Yes
164	12	4794562	5039110	244548	Gain	3	19	KCNA1, KCNA5	No
165	12	9628505	9934785	306280	Loss	3	17	CD69, CLEC2B, CLEC2D, DCAL1, KLRB1, KLRF1	Yes
167	12	21603812	21931308	327496	Loss	8	15	ABCC9, GYS2, KCNJ8, LDHB	Yes
170	12	65181355	65392500	211145	Loss	5	10	GRIP1	Yes
171	12	68175151	68211962	36811	Loss	3	6	FRS2	No
176	13	22656237	23918863	1262626	Gain	2	54	LOC387911, MGC48915, MIPEP, PARP4, PCOTH, SACS, SGCG, SPATA13, TNFRSF19	Yes
177	13	25423464	25516922	93458	Loss and Gain	10	9	ATP8A2, TMEM46	Yes
178	13	35134890	35300079	165189	Loss	3	6	DCAMKL1, NBEA	No
179	13	56527992	56858585	330593	Loss	18	16	FLJ40296	Yes
188	13	106922153	106932207	10054	Loss	2	7	LOC728215	No
189	13	107889742	108125692	235950	Loss	3	7	MYR8	Yes
190	13	111132750	111810283	677533	Loss	2	8	SOX1	Yes
197	14	46801979	46945114	143135	Loss	6	13	MAMDC1	No
206	16	11215600	11869359	653759	Loss	4	8	LITAF, MGC24665, PRM1, PRM2, PRM3, RSL1D1, SNN, SOCS1, TNP2, TXNDC11, ZC3H7A	No
208	16	77648659	77650139	1480	Loss	2	6	WWOX	Yes
209	17	28912238	29132773	220535	Gain	2	22	ACCN1	No
210	17	64624830	64828157	203327	Loss	4	12	ABCA10, ABCA5, ABCA6	No
212	17	72497067	78181864	5684797	Gain	5	31	AATK, ACTG1, AFMID, ANAPC11, ARHGDIA, ARL16, ASPSCR1, AZI1, BAHCC1, BAIAP2, BIRC5, C17orf27, C17orf55, C17orf56, C17orf62, C17orf70, C1QTNF1, CANT1, CARD14, CBX2, CBX4, CBX8, CCDC40, CCDC57, CD7, CHMP6, CSNK1D, DCXR, DDX48, DNAHL1, DUS1L, DYSFIP1, ENPP7, FASN, FLJ21865, FLJ22222, FLJ35220, FLJ35767, FLJ45079, FOXK2, FSCN2, GAA, GPS1, HEXDC, HGS, HRNBP3, KIAA1303, KIAA1618, LGALS3BP, LOC284184, LO…	Yes
213	18	7386038	7724378	338340	Loss and Gain	2	15	PTPRM	No
215	18	26241506	27419753	1178247	Loss	5	94	DSC1, DSC2, DSC3, DSG1, DSG2, DSG3, DSG4	Yes
217	18	51204895	51803567	598672	Loss	4	11	TCF4	Yes
221	19	55547747	56063231	515484	Gain	2	6	ACPT, CLEC11A, GPR32, JOSD2, KLK1, KLK15, KLK3, LOC112703, LOC284361, LOC554235, LRRC4B, MGC13170, MYBPC2, NAPSA, NR1H2, POLD1, SHANK1, SPIB, SYT3	Yes
222	21	14516242	14592895	76653	Loss	17	11	RBM11	No
229	22	20835322	21343007	507685	Loss	6	20	GGTL4, PRAME, SUHW1, SUHW2, VPREB1	Yes
230	22	47187524	49023156	1835632	Gain	4	41	ALG12, BRD1, CRELD2, FAM19A5, FLJ41993, LOC164714, MLC1, MOV10L1, PANX2, PIM3, PP2447, SELO, TUBGCP6, ZBED4	Yes
